# Supplementary material for: Impedimetric Detection Based on Label-Free Immunoassay Developed for Targeting Spike S1 Protein of SARS-CoV-2
Source: Diagnostics (Basel). 2022 Aug 17;12(8):1992. doi: 10.3390/diagnostics12081992 (PMC9407092; doi:10.3390/diagnostics12081992)
Supplement: Supplementary file 1 [file diagnostics-12-01992-s001.zip]

Archive with 1 entries (1 files):
- diagnostics-1809077-supplementary.pdf
